# Supplementary material for: Effect of Alkyl Chain Length on Dissolution and Regeneration Behavior of Cotton in 1-Alkyl-3-methylimidazolium Acetate Ionic Liquids
Source: Molecules. 2025 Jun 24;30(13):2711. doi: 10.3390/molecules30132711 (PMC12250992; doi:10.3390/molecules30132711)
Supplement: Supplementary file 1 [file molecules-30-02711-s001.zip]

Archive with 1 entries (1 files):
- molecules-3680306-supplementary.pdf
